# Supplementary material for: Transcriptomics and Plant Hormone Analysis Reveal the Mechanism of Exogenous GA3 Promoting Reflowering of Phalaenopsis ‘Hatuyuki’
Source: Int J Mol Sci. 2025 Nov 15;26(22):11069. doi: 10.3390/ijms262211069 (PMC12652579; doi:10.3390/ijms262211069)
Supplement: Supplementary file 1 [file ijms-26-11069-s001.zip]

Archive with 1 entries (1 files):
- ijms-3915217-supplementary.xlsx
