# Supplementary material for: Transcriptomics and Plant Hormone Analysis Reveal the Mechanism of Exogenous GA3 Promoting Reflowering of Phalaenopsis ‘Hatuyuki’
Source: Int J Mol Sci. 2025 Nov 15;26(22):11069. doi: 10.3390/ijms262211069 (PMC12652579; doi:10.3390/ijms262211069)
Supplement: Supplementary file 1 [file ijms-26-11069-s001.zip › ijms-3915217-supplementary.xlsx]

## Sheet: Sheet1
Seven major categories, totaling 109 types of endogenous hormones
Index	Compounds	Class	Formula
cZROG	cis-Zeatin-O-glucoside riboside	CK	C21H31N5O10
IPA	3-Indolepropionic acid	Auxin	C11H11NO2
2MeScZR	2-Methylthio-cis-zeatin riboside	CK	C16H23N5O5S
TRP	L-tryptophan	Auxin	C11H12N2O2
ICAld	Indole-3-carboxaldehyde	Auxin	C9H7NO
ACC	1-Aminocyclopropanecarboxylic acid	ETH	C4H7NO2
DHZ7G	Dihydrozeatin-7-glucoside	CK	C16H25N5O6
cZR	cis-Zeatin riboside	CK	C15H21N5O5
GA3	Gibberellin A3	GA	C19H22O6
cZ9G	cis-Zeatin-9-glucoside	CK	C16H23N5O6
mT9G	meta-Topolin-9-glucoside	CK	C18H21N5O6
BAP	6-Benzyladenine	CK	C12H11N5
SAG	Salicylic acid 2-O-β-glucoside	SA	C13H16O8
SA	Salicylic acid	SA	C7H6O3
Phe	L-Phenylalanine	SA	C9H11NO2
tZOG	trans-Zeatin-O-glucoside	CK	C16H23N5O6
ABA	Abscisic acid	ABA	C15H20O4
oT9G	ortho-Topolin-9-glucoside	CK	C18H21N5O6
ILA	Indole-3-lactic acid	Auxin	C11H11NO3
MEJA	Methyl jasmonate	JA	C13H20O3
OPDA	cis(+)-12-Oxophytodienoic acid	JA	C18H28O3
TRA	Tryptamine	Auxin	C10H12N2
MeSAG	2-Methoxycarbonylphenyl beta-D-glucopyranoside	SA	C14H18O8
BAPR	6-Benzyladenosine	CK	C17H19N5O4
GA1	Gibberellin A1	GA	C19H24O6
K	Kinetin	CK	C10H9N5O
IP	N6-isopentenyladenine	CK	C10H13N5
iPRMP	N-6-iso-pentenyladenosine-5'-monophosphate	CK	C15H22N5O7P
OPC-4	3-oxo-2-(2-(Z)-Pentenyl) cyclopentane-1-butyric acid	JA	C14H22O3
pT	para-Topolin	CK	C12H11N5O
IAA	Indole-3-acetic acid	Auxin	C10H9NO2
ABA-ald	Abscisic aldehyde	ABA	C15H20O3
JA	Jasmonic acid	JA	C12H18O3
GA8	Gibberellin A8	GA	C19H24O7
GA20	Gibberellin A20	GA	C19H24O5
oT	ortho-Topolin	CK	C12H11N5O
mT	meta-Topolin	CK	C12H11N5O
GA29	Gibberellin A29	GA	C19H24O6
DHZROG	Dihydrozeatin-O-glucoside riboside	CK	C21H33N5O10
12-OH-JA	12-Hydroxyjasmonic acid	JA	C12H18O4
H2JA	Dihydrojasmonic acid	JA	C12H20O3
JA-ACC	Jasmonate-1-aminocyclopropane-1-carboxylic acid	JA	C16H22NO4-
MLT	Melatonine	MLT	C13H16N2O2
t-CA	trans-Cinnamic acid	SA	C9H8O2
2-Coumarate	2-Coumarate	SA	C9H8O3
iP7G	N6-Isopentenyl-adenine-7-glucoside	CK	C16H23N5O5
IPR	N6-isopentenyladenosine	CK	C15H21N5O4
GA15	Gibberellin A15	GA	C20H26O4
GA24	Gibberellin A24	GA	C20H26O5
GA19	Gibberellin A19	GA	C20H26O6
GA12-ald	Gibberellin A12 aldehyde	GA	C20H28O3
OPC-6	3-oxo-2-(2-(Z)-Pentenyl)cyclopentane-1-hexanoic acid	JA	C16H26O3
GA9	Gibberellin A9	GA	C19H24O4
JA-Phe	N-[(-)-Jasmonoyl]-(l)-phenalanine	JA	C21H27NO4
GA7	Gibberellin A7	GA	C19H22O5
GA6	Gibberellin A6	GA	C19H22O6
GA53	Gibberellin A53	GA	C20H28O5
GA51	Gibberellin A51	GA	C19H24O5
GA5	Gibberellin A5	GA	C19H22O5
JA-Val	N-[(-)-Jasmonoyl]-(L)-valine	JA	C17H27NO4
GA4	Gibberellin A4	GA	C19H24O5
GA34	Gibberellin A34	GA	C19H24O6
JA-ILE	Jasmonoyl-L-isoleucine	JA	C18H29NO4
GA44	Gibberellin A44	GA	C20H26O5
ABA-GE	ABA-glucosyl ester	ABA	C21H30O9
cZ	cis-Zeatin	CK	C10H13N5O
ICA	Indole-3-carboxylic acid	Auxin	C9H7NO2
MEIAA	Methyl indole-3-acetate	Auxin	C11H11NO2
OxIAA	2-oxindole-3-acetic acid	Auxin	C10H9NO3
IAN	3-Indoleacetonitrile	Auxin	C10H8N2
IBA	Indole-3-butyric acid	Auxin	C12H13NO2
IAM	3-Indole acetamide	Auxin	C10H10N2O
IAA-Val-Me	Indole-3-acetyl-L-valine methyl ester	Auxin	C16H20N2O3
IA	3-Indoleacrylic acid	Auxin	C11H9NO2
IAA-Leu	N-(3-Indolylacetyl)-L-leucine	Auxin	C16H20N2O3
IAA-Ala	N-(3-Indolylacetyl)-L-alanine	Auxin	C13H14N2O3
IAA-Glu	Indole-3-acetyl glutamic acid	Auxin	C15H16N2O5
IAA-Glu-diMe	Indole-3-acetyl-L-glutamic acid dimethyl ester	Auxin	C17H20N2O5
IAA-Phe	N-(3-Indolylacetyl)-L-phenylalanine	Auxin	C19H18N2O3
IAA-Gly	Indole-3-acetyl glycine	Auxin	C12H12N2O3
IAA-Leu-Me	Indole-3-acetyl-L-leucine methyl ester	Auxin	C17H22N2O3
IAA-Phe-Me	Indole-3-acetyl-L-phenylalanne methyle ester	Auxin	C20H20N2O3
IAA-Trp	Indole-3-acetyl-L-tryptophan	Auxin	C21H19N3O3
IAA-Val	N-(3-Indolylacetyl)-L-valine	Auxin	C15H18N2O3
IAA-Glc	1-O-indol-3-ylacetylglucose	Auxin	C16H19NO7
IAA-Asp	Indole-3-acetyl-L-aspartic acid	Auxin	C14H14N2O5
Indole	Indole	Auxin	C8H7N
2MeScZ	2-Methylthio-cis-zeatin	CK	C11H15N5OS
tZRMP	9-Ribosyl-trans-zeatin 5'-monophosphate	CK	C15H22N5O8P
iP9G	N6-Isopentenyl-adenine-9-glucoside	CK	C16H23N5O5
BAP9G	N6-Benzyladenine-9-glucoside	CK	C18H21N5O5
pTR	para-Topolin riboside	CK	C17H19N5O5
pT9G	4-[[(9-beta-D-Glucopyranosyl-9H-purin-6-yl)amino]methyl]phenol	CK	C18H21N5O6
oTR	ortho-Topolin riboside	CK	C17H19N5O5
mTR	meta-Topolin riboside	CK	C17H19N5O5
cZRMP	cis-Zeatin riboside monophosphate	CK	C15H22N5O8P
KR	Kinetin riboside	CK	C15H17N5O5
K9G	Kinetin-9-glucoside	CK	C16H19N5O6
tZ	trans-Zeatin	CK	C10H13N5O
DZ	Dihydrozeatin	CK	C10H15N5O
DHZR	Dihydrozeatin ribonucleoside	CK	C15H23N5O5
BAP7G	N6-Benzyladenine-7-glucoside	CK	C18H21N5O5
2MeSiP	2-Methylthio-N6-isopentenyladenine	CK	C11H15N5S
2MeSiPR	2-Methylthio-N6-isopentenyladenosine	CK	C16H23N5O4S
tZ9G	trans-Zeatin-9-glucoside	CK	C16H23N5O6
tZR	trans-Zeatin riboside	CK	C15H21N5O5
2CltZ	2-Chloro-trans-zeatin	CK	C10H12ClN5O
5DS	5-Deoxystrigol	SL	C19H22O5
ST	（±）Strigol	SL	C19H22O6
